# Supplementary material for: Genome-Wide Analysis of Major Facilitator Superfamily and Its Expression in Response of Poplar to Fusarium oxysporum
Source: Front Genet. 2021 Oct 22;12:769888. doi: 10.3389/fgene.2021.769888 (PMC8567078; doi:10.3389/fgene.2021.769888)
Supplement: Supplementary file 3 [file Table10.XLS]

## Sheet: Sheet1
Table S13. The fold-changes of differentially expressed PtrMFS genes under F. oxysporum stress.
T0_T1					T0_T2					T0_T3					T0_T4
Gene_id	Gene Name	log2FoldChange	pvalue	padj	Gene_id	Gene Name	log2FoldChange	pvalue	padj	Gene_id	Gene Name	log2FoldChange	pvalue	padj	Gene_id	Gene Name	log2FoldChange	pvalue	padj
7455882	PtrMFS38	3.14196	1.25222e-06	2.61868e-05	7455882	PtrMFS38	3.2218	7.89926e-05	0.000932001	7455882	PtrMFS38	2.92757	4.38475e-05	0.001105	7455882	PtrMFS38	2.31664	0.00738714	0.0579391
7466045	PtrMFS39	2.40645	0.00302753	0.0155051	7466045	PtrMFS39	2.80322	0.001082	0.00733291	7466045	PtrMFS39	1.70727	0.0511275	0.18359	7466045	PtrMFS39	1.61843	0.0781999	0.261376
7486851	PtrMFS21	1.47318	4.1468e-11	2.99976e-09	7463308	PtrMFS24	1.52268	0.665755	1	7457764	PtrMFS37	1.34373	0.05009	0.181322	7486851	PtrMFS21	0.821685	3.10113e-05	0.000890273
18100946	PtrMFS19	1.02425	0.0373584	0.105568	7457764	PtrMFS37	1.25797	0.017772	0.0613883	7457762	PtrMFS36	1.12182	0.0160124	0.0867583	7457764	PtrMFS37	0.637569	0.290648	0.545968
7457764	PtrMFS37	0.789019	0.228158	0.386862	18100946	PtrMFS19	1.2101	0.0441469	0.120799	7486914	PtrMFS22	0.932283	0.00766927	0.0528706	18094568	PtrMFS3	0.614804	0.503741	0.731291
7457762	PtrMFS36	0.587201	0.245762	0.407811	7457762	PtrMFS36	1.15826	0.000621843	0.00476718	7477174	PtrMFS31	0.930821	0.114755	0.307029	7479627	PtrMFS15	0.586006	0.192196	0.434238
7486914	PtrMFS22	0.532751	0.0205071	0.0674071	7486851	PtrMFS21	0.752255	7.28806e-06	0.00013463	18100946	PtrMFS19	0.913699	0.20526	0.435548	7457762	PtrMFS36	0.51992	0.195932	0.438582
7463360	PtrMFS30	0.473684	0.00105647	0.00679789	7463360	PtrMFS30	0.395591	0.00663302	0.0293995	18094568	PtrMFS3	0.333923	0.690432	0.846128	7486914	PtrMFS22	0.519666	0.0740525	0.253397
7489481	PtrMFS40	0.220225	0.128956	0.259055	7486914	PtrMFS22	0.286537	0.378206	0.544781	7486851	PtrMFS21	0.272629	0.159237	0.374975	7477174	PtrMFS31	0.429145	0.225636	0.473275
7478080	PtrMFS1	0.139117	0.417532	0.582216	7496897	PtrMFS8	0.192355	0.675576	0.790909	7463360	PtrMFS30	0.128176	0.375541	0.618108	7463316	PtrMFS23	0.384366	0.385661	0.637121
7462526	PtrMFS35	0.127047	0.558393	0.703874	7489481	PtrMFS40	0.159798	0.308203	0.47469	7465506	PtrMFS11	0.127995	0.266213	0.508037	7487860	PtrMFS7	0.340006	0.272622	0.527812
7477174	PtrMFS31	0.0507367	0.876409	0.926703	18094568	PtrMFS3	0.277703	0.793776	0.875166	7478080	PtrMFS1	0.116588	0.418378	0.654115	7462526	PtrMFS35	0.314488	0.0765605	0.258425
7496897	PtrMFS8	0.0284284	0.922112	0.954218	7465506	PtrMFS11	0.0794675	0.691654	0.802691	7489481	PtrMFS40	0.0917985	0.505099	0.723624	7463307	PtrMFS25	0.30955	0.818968	0.91686
7487860	PtrMFS7	-0.0756315	0.743239	0.840217	7478080	PtrMFS1	0.0583988	0.729389	0.829996	7479251	PtrMFS12	0.0899486	0.401531	0.641172	7463360	PtrMFS30	0.282554	0.0342974	0.158201
18094568	PtrMFS3	-0.12058	0.906856	0.945744	7479627	PtrMFS15	-0.0138014	0.981578	0.990782	7487860	PtrMFS7	-0.068546	0.79162	0.902215	7465506	PtrMFS11	0.276077	0.287303	0.542481
7473146	PtrMFS18	-0.161296	0.560666	0.705337	7487860	PtrMFS7	-0.0645894	0.794899	0.875989	7474984	PtrMFS29	-0.0867587	0.838022	0.926885	18094006	PtrMFS2	0.27072	0.0426527	0.181465
7490218	PtrMFS20	-0.179064	0.273834	0.439527	7477174	PtrMFS31	-0.099821	0.854071	0.913971	7490218	PtrMFS20	-0.0983886	0.576378	0.774759	7478080	PtrMFS1	0.24607	0.0566534	0.215408
7479627	PtrMFS15	-0.197016	0.647679	0.76962	7463316	PtrMFS23	-0.15691	0.774317	0.861933	18094006	PtrMFS2	-0.104279	0.533442	0.745525	7496897	PtrMFS8	0.218903	0.622217	0.80789
7478769	PtrMFS28	-0.222474	0.0302943	0.0903033	7462526	PtrMFS35	-0.194502	0.353463	0.520809	7479627	PtrMFS15	-0.267066	0.578447	0.776163	7489481	PtrMFS40	0.175408	0.17462	0.41149
7468011	PtrMFS4	-0.258604	0.0205614	0.0675621	7490218	PtrMFS20	-0.230723	0.200778	0.355409	7496936	PtrMFS33	-0.27637	0.357921	0.600562	7490218	PtrMFS20	0.0423937	0.773545	0.892272
7465506	PtrMFS11	-0.332414	0.0599186	0.149058	7479251	PtrMFS12	-0.252766	0.115209	0.241049	7496975	PtrMFS34	-0.294357	0.20528	0.435549	7458066	PtrMFS32	0.0352337	0.925516	0.966464
18096251	PtrMFS9	-0.349395	0.104635	0.223025	7458066	PtrMFS32	-0.342808	0.449365	0.609358	7462526	PtrMFS35	-0.302642	0.215434	0.448997	7474984	PtrMFS29	0.0303815	0.939525	0.973076
7479251	PtrMFS12	-0.359993	9.17074e-05	0.000956083	7488173	PtrMFS26	-0.372544	0.223795	0.383234	7468011	PtrMFS4	-0.323456	0.002686	0.0256926	18100946	PtrMFS19	0.00265531	0.99612	0.99849
7496975	PtrMFS34	-0.422641	0.0463745	0.12392	7468011	PtrMFS4	-0.390089	0.000780302	0.00570195	18111057	PtrMFS41	-0.326384	0.00577977	0.0437581	7479251	PtrMFS12	-0.0791088	0.645152	0.820066
7458066	PtrMFS32	-0.425537	0.317949	0.486869	7494001	PtrMFS14	-0.420707	0.769603	0.85857	7478769	PtrMFS28	-0.336886	0.00336389	0.0301746	7496936	PtrMFS33	-0.0833893	0.831524	0.923479
18099899	PtrMFS16	-0.435247	0.0626368	0.153583	7478769	PtrMFS28	-0.433209	0.000147693	0.00153198	7463307	PtrMFS25	-0.352553	0.819489	0.917687	7478769	PtrMFS28	-0.244064	0.0348455	0.159733
7488173	PtrMFS26	-0.456286	0.148337	0.286247	7474984	PtrMFS29	-0.50275	0.413738	0.576957	7463316	PtrMFS23	-0.376775	0.433028	0.666676	7496975	PtrMFS34	-0.298215	0.238676	0.488854
7481487	PtrMFS27	-0.53879	0.00616337	0.0266019	7473146	PtrMFS18	-0.504315	0.0143875	0.0525064	7458066	PtrMFS32	-0.390606	0.369899	0.612299	7488173	PtrMFS26	-0.303077	0.243782	0.495042
18111057	PtrMFS41	-0.581182	4.35902e-05	0.000516975	7496975	PtrMFS34	-0.508259	0.0156591	0.0560385	18099899	PtrMFS16	-0.404552	0.104864	0.290276	7470780	PtrMFS6	-0.304492	0.104372	0.306854
7463316	PtrMFS23	-0.625045	0.1568	0.297456	18099899	PtrMFS16	-0.61614	0.00446175	0.021732	7453664	PtrMFS13	-0.435215	0.209491	0.441268	7468011	PtrMFS4	-0.309954	0.0022196	0.024856
7453664	PtrMFS13	-0.6428	0.0228045	0.0729424	18111057	PtrMFS41	-0.702788	1.4745e-05	0.000237753	18096251	PtrMFS9	-0.46103	0.00646787	0.0472551	18111057	PtrMFS41	-0.408823	0.0240048	0.12636
7478542	PtrMFS5	-0.83527	1.49056e-05	0.000212294	18096251	PtrMFS9	-0.707339	0.00590649	0.0269313	7470780	PtrMFS6	-0.475787	0.0134858	0.0770959	18096251	PtrMFS9	-0.44339	0.0192757	0.109566
7470780	PtrMFS6	-0.864454	1.99664e-05	0.000269741	7453664	PtrMFS13	-0.792569	0.0157569	0.0563105	7488173	PtrMFS26	-0.481989	0.0409912	0.160414	7453664	PtrMFS13	-0.464349	0.155543	0.384922
7497754	PtrMFS17	-0.934213	5.27781e-05	0.000604699	7470780	PtrMFS6	-0.825263	0.000246872	0.00230115	18096883	PtrMFS10	-0.488989	0.576253	0.774721	7481487	PtrMFS27	-0.482802	0.0161022	0.0972818
7474984	PtrMFS29	-0.98201	0.0286083	0.0865789	7496936	PtrMFS33	-0.832875	0.194244	0.347359	7496897	PtrMFS8	-0.579609	0.028969	0.129111	7473146	PtrMFS18	-0.489994	0.0199867	0.111963
7496936	PtrMFS33	-0.987473	0.0176837	0.0603593	7481487	PtrMFS27	-0.868657	1.62163e-06	3.89451e-05	7481487	PtrMFS27	-0.596152	0.00207714	0.0215178	18099899	PtrMFS16	-0.497829	0.0412429	0.177881
7494001	PtrMFS14	-1.0342	0.478369	0.635973	18094006	PtrMFS2	-0.899805	0.000507748	0.00405956	7478542	PtrMFS5	-0.660401	0.00177962	0.0191404	7478542	PtrMFS5	-0.542366	0.0290133	0.142368
18094006	PtrMFS2	-1.13942	1.66182e-11	1.31632e-09	18096883	PtrMFS10	-0.945262	0.364179	0.531335	7473146	PtrMFS18	-0.68792	0.00117197	0.0142866	7494001	PtrMFS14	-0.750683	0.601689	0.795888
18096883	PtrMFS10	-1.75924	0.0772494	0.178865	7478542	PtrMFS5	-1.16593	5.43432e-10	4.18413e-08	7494001	PtrMFS14	-1.02298	0.481694	0.705688	18096883	PtrMFS10	-0.7891	0.354203	0.607969
7463307	PtrMFS25	-2.06577	0.335304	1	7463307	PtrMFS25	-1.25069	0.515626	1	7497754	PtrMFS17	-1.16313	8.19486e-09	6.84805e-07	7497754	PtrMFS17	-1.14235	2.20053e-07	1.43416e-05
