# Supplementary material for: Genome-Wide Analysis of Major Facilitator Superfamily and Its Expression in Response of Poplar to Fusarium oxysporum
Source: Front Genet. 2021 Oct 22;12:769888. doi: 10.3389/fgene.2021.769888 (PMC8567078; doi:10.3389/fgene.2021.769888)
Supplement: Supplementary file 5 [file Table9.XLSX]

## Sheet: Sheet1
Table S12. Expression data of PtrMFS genes under different treatments of F. oxysporum stress.
Gene ID	Gene_Name	T1_1 FPKM	T1_2 FPKM	T1_3 FPKM	T1_4 FPKM	T1 FPKM	T2_1 FPKM	T2_2 FPKM	T2_3 FPKM	T2_4 FPKM	T2 FPKM	T3_1 FPKM	T3_2 FPKM	T3_3 FPKM	T3_4 FPKM	T3 FPKM	T4_1 FPKM	T4_2 FPKM	T4_3 FPKM	T4_4 FPKM	T4 FPKM
7479251	PtrMFS12	79.8779	83.2629	94.5676	78.8323	84.1352	69.243	104.032	107.501	83.0256	90.9504	123.531	128.225	100.985	109.547	115.572	94.5564	135.638	79.0497	99.6573	102.225
7496975	PtrMFS34	51.196	45.6776	39.2313	33.1064	42.3028	39.6127	50.2044	34.5509	35.704	40.018	60.6545	33.2479	42.3311	49.7952	46.5072	47.4106	64.7025	32.7299	39.7966	46.1599
18094006	PtrMFS2	30.5212	19.9679	22.3395	26.3032	24.783	29.574	43.9294	18.5086	25.592	29.401	54.6918	62.5481	41.1985	46.0295	51.117	69.5651	56.454	66.495	71.1405	65.9137
7478769	PtrMFS28	29.2267	27.3285	27.4984	28.0564	28.0275	24.6891	26.3311	22.9768	23.2118	24.3022	28.8394	25.3821	24.3893	25.5572	26.042	27.9924	29.4954	24.6686	28.3849	27.6353
7486851	PtrMFS21	38.1338	25.164	37.495	54.2387	38.7579	25.1379	23.9433	17.518	27.7969	23.599	17.7802	12.375	15.4451	22.2899	16.9725	26.6938	16.2823	29.8894	25.8107	24.6691
7481487	PtrMFS27	27.6758	22.0017	17.5927	20.1334	21.8509	17.0091	21.1362	15.5357	16.1217	17.4507	25.0661	16.4121	19.5501	23.4969	21.1313	21.6123	29.7406	19.2418	20.4113	22.7515
7478080	PtrMFS1	27.1971	18.3713	24.3713	22.3512	23.0727	22.3764	23.9293	17.4924	23.866	21.916	20.4185	23.4478	24.226	23.2834	22.8439	25.2211	24.6982	24.81	24.69	24.8548
7465506	PtrMFS11	16.1567	11.5656	17.2058	20.1224	16.2626	24.4968	27.2882	14.9113	20.235	21.7329	21.2184	25.298	22.8337	20.6836	22.5084	21.5199	15.8854	38.6389	23.3272	24.8429
7478542	PtrMFS5	20.4859	18.8219	14.919	15.4484	17.4188	13.6983	16.2833	12.2871	13.3192	13.897	25.4866	15.2535	18.2057	20.1507	19.7741	17.9083	31.4482	19.1207	16.973	21.3625
18111057	PtrMFS41	18.3736	19.3843	16.9892	14.505	17.313	12.8753	18.6669	17.359	14.9851	15.9716	21.5136	21.6113	19.9773	19.8733	20.7438	19.7213	23.8424	14.2446	20.2062	19.5036
18099899	PtrMFS16	17.4493	19.9534	15.0577	12.6186	16.2698	12.8665	15.8055	13.1172	15.8222	14.4028	21.5149	11.5888	16.3453	17.3793	16.7071	15.4308	19.9911	11.7197	15.2179	15.5899
7497754	PtrMFS17	19.9143	11.5359	17.3708	13.1158	15.4842	9.15029	14.8837	11.0935	9.17877	11.0766	15.4156	11.8955	10.8359	15.068	13.3038	17.1884	14.455	11.3599	10.6457	13.4123
7468011	PtrMFS4	8.67206	7.65111	6.99437	7.73568	7.76331	7.56436	7.46727	6.18177	7.22029	7.10842	7.40673	7.81643	6.69159	7.92446	7.4598	7.85212	7.93508	7.37772	6.80039	7.49133
18096251	PtrMFS9	10.0586	5.64934	7.38894	6.96797	7.51622	6.90806	6.53856	3.40755	6.72114	5.89383	8.07129	7.21577	6.03121	6.69708	7.00384	7.14345	8.51542	7.14375	5.41141	7.05351
7453664	PtrMFS13	7.45571	6.2126	5.37688	5.16534	6.05263	4.82946	8.20515	4.39618	4.48118	5.47799	10.1493	3.71916	6.76615	7.49771	7.03308	7.21348	9.87467	4.88979	5.47206	6.8625
7488173	PtrMFS26	9.81789	3.84068	5.95005	5.53498	6.2859	6.97464	8.07489	3.64823	8.12472	6.70562	4.99068	7.807	5.74265	6.31726	6.2144	7.4549	5.24069	9.39406	5.89591	6.99639
7463360	PtrMFS30	8.18675	6.32006	8.14471	8.10515	7.68917	8.22026	6.44403	7.09676	7.50409	7.31629	5.84231	6.31746	5.43815	6.80652	6.10111	7.4332	6.51842	6.31316	6.73314	6.74948
7490218	PtrMFS20	7.05	5.32368	5.93281	4.79512	5.7754	6.07735	5.43324	4.20323	6.68318	5.59925	4.61367	7.35657	6.39681	6.19114	6.13955	6.14932	5.7958	7.3335	7.70198	6.74515
7489481	PtrMFS40	6.99458	6.00569	5.9604	5.3262	6.07172	6.33382	5.81336	4.77486	6.43824	5.84007	5.03838	5.6075	5.68282	6.00989	5.58465	5.63714	6.00648	6.36587	5.54457	5.88851
7462526	PtrMFS35	6.10993	3.75555	6.03357	4.70756	5.15165	3.93323	5.27967	3.95352	3.43208	4.14962	4.72531	3.2309	2.66316	4.82596	3.86133	5.94391	5.45147	5.20362	6.93245	5.88286
7470780	PtrMFS6	2.61991	3.49519	3.26766	3.25179	3.15864	2.87655	3.6362	3.83779	2.65576	3.25158	3.63542	4.26297	4.53643	4.14801	4.14571	4.70256	4.90792	4.9612	3.99851	4.64255
7487860	PtrMFS7	3.7704	2.47546	3.51597	3.56749	3.33233	4.18003	3.62422	3.04695	2.63776	3.37224	3.75521	2.29346	3.28078	4.2283	3.38944	6.38975	5.19358	3.46063	2.78388	4.45696
7496897	PtrMFS8	2.52032	2.96555	4.45371	3.66702	3.40165	3.14113	1.67871	7.43084	3.04295	3.82341	2.04569	2.04101	2.5847	2.31847	2.24747	2.5943	1.67826	4.33198	6.90963	3.87854
7473146	PtrMFS18	5.02999	2.21589	3.95778	3.19342	3.59927	2.83851	3.28025	2.90291	2.41015	2.85796	2.58956	3.01624	2.06927	2.38934	2.5161	2.95246	3.52126	2.77993	2.26879	2.88061
7486914	PtrMFS22	2.69568	3.59792	3.27241	3.09843	3.16611	3.02922	1.74613	3.73216	2.14756	2.66377	2.4877	4.37871	3.1345	6.74792	4.18721	2.54111	2.45378	4.47906	3.03241	3.12659
7477174	PtrMFS31	2.35385	2.30131	2.3026	2.59292	2.38767	3.42159	0.723974	3.13619	1.31378	2.14889	2.09726	2.64936	1.8638	11.0805	4.42273	2.82237	3.1839	4.10952	2.29858	3.10359
7466045	PtrMFS39	3.26822	3.81109	3.66822	3.28201	3.50738	4.26788	2.21146	5.63636	6.3952	4.62772	0.878364	1.66333	3.59364	2.56095	2.17407	1.045	1.23567	3.59427	2.26492	2.03496
7457762	PtrMFS36	4.56863	1.07341	1.39257	2.03036	2.26624	3.68737	3.55978	2.22233	4.08905	3.38963	1.32303	2.2163	4.9994	4.70821	3.31173	2.77308	1.1071	2.87083	1.90218	2.1633
7496936	PtrMFS33	1.61784	0.423031	0.816833	1.1939	1.0129	2.67009	0.335478	0.385953	1.13944	1.13274	1.88285	2.1836	1.45177	1.18868	1.67673	1.94555	1.06653	3.21698	1.40559	1.90866
7479627	PtrMFS15	0.673134	1.96428	1.18526	1.17951	1.25055	1.04842	0.849677	3.21662	0.537479	1.41305	0.508124	1.60225	1.8343	0.807725	1.1881	1.09051	3.16812	1.5472	2.7718	2.14441
7463316	PtrMFS23	0.472005	0.825218	0.760496	0.702744	0.690116	0.804548	1.49274	1.16882	0.3464	0.953128	0.431504	1.03263	1.16643	0.647822	0.819598	1.22674	1.75382	0.841238	1.72824	1.38751
7474984	PtrMFS29	0.427412	0.444172	0.482431	0.704128	0.514536	0.774071	0.230559	1.42146	0.451207	0.719325	0.839441	1.34507	1.00792	0.657528	0.962489	1.02895	0.773701	1.0992	1.25938	1.04031
7457764	PtrMFS37	1.17917	0.227577	0.560272	0.655942	0.655741	0.640668	1.06317	0.843297	1.13489	0.920505	0.224398	0.689161	1.64489	1.34757	0.976504	0.744277	0.292095	0.84478	0.483942	0.591273
7458066	PtrMFS32	0.384205	0.276828	0.375841	0.523621	0.390124	0.510269	0.239492	0.437131	0.47934	0.416558	0.511804	0.500127	0.261742	0.341501	0.403793	0.565845	0.539309	0.50845	0.551883	0.541372
18100946	PtrMFS19	0.411767	0.788075	0.436369	0.601269	0.55937	0.341796	1.12294	0.351367	0.727779	0.635971	0.114275	0.733815	0.974023	0.228749	0.512716	0.221097	0.297498	0.250952	0.328596	0.274536
7455882	PtrMFS38	0.516893	0.336224	0.486912	0.316819	0.414212	0.554742	0.156626	0.261376	0.78819	0.440233	0.276273	0.427205	0.54342	0.191433	0.359583	0.105731	0.0948447	0.44003	0.297908	0.234628
18094568	PtrMFS3	0.110646	0	0.162356	0.0807836	0.0884463	0.275532	0.0323299	0.125888	0.0345109	0.117065	0.184241	0.128598	0.0942228	0.092201	0.124816	0.229157	0.0342604	0.2312	0.0993344	0.148488
18096883	PtrMFS10	0.0810375	0	0.0264244	0.0525921	0.0400135	0.0733821	0.189428	0.0307336	0	0.0733859	0.239891	0.0753485	0.0613414	0.0300126	0.101648	0.0497289	0.0334565	0.084666	0.161673	0.0823811
7494001	PtrMFS14	0	0.0462385	0.0669617	0.0333182	0.0366296	0.0619855	0	0.116822	0.0427008	0.0553771	0	0.0318232	0.0777221	0.0380272	0.0368931	0.0945129	0	0.0357585	0.0409693	0.0428102
7463307	PtrMFS25	0	0	0.0333782	0	0.00834455	0	0	0.0388214	0.0425699	0.0203478	0	0.0317257	0.0387419	0.0758212	0.0365722	0.0314077	0.126783	0.0356488	0.0408437	0.0586707
7463308	PtrMFS24	0	0	0	0	0	0	0.038655	0.0376292	0	0.019071	0	0	0	0	0	0	0	0	0	0
