# Supplementary material for: Genome-Wide Analysis of Major Facilitator Superfamily and Its Expression in Response of Poplar to Fusarium oxysporum
Source: Front Genet. 2021 Oct 22;12:769888. doi: 10.3389/fgene.2021.769888 (PMC8567078; doi:10.3389/fgene.2021.769888)
Supplement: Supplementary file 6 [file DataSheet1.ZIP]

Archive with 1 entries (1 files):
- Figure 14 GO analysis in different classifications.tif
