# Supplementary material for: Genome-Wide Analysis of Major Facilitator Superfamily and Its Expression in Response of Poplar to Fusarium oxysporum
Source: Front Genet. 2021 Oct 22;12:769888. doi: 10.3389/fgene.2021.769888 (PMC8567078; doi:10.3389/fgene.2021.769888)
Supplement: Supplementary file 9 [file Table6.XLS]

## Sheet: Sheet1
Table S9. The list of cis-regulatoty elements of PtrMFS genes promoter.
Gene	Start in the sequence	End in the sequence	Cis-regulatoty elements
PtrMFS1	492	518	auxin-responsive element
PtrMFS1	935	960	cis-acting element involved in the abscisic acid responsiveness
PtrMFS1	1044	1070	cis-acting regulatory element related to meristem expression
PtrMFS1	1196	1223	gibberellin-responsive element
PtrMFS1	1495	1520	cis-acting element involved in the abscisic acid responsiveness
PtrMFS1	1558	1583	cis-acting element involved in the abscisic acid responsiveness
PtrMFS2	522	553	MYB binding site involved in flavonoid biosynthetic genes regulation
PtrMFS2	1248	1275	gibberellin-responsive element
PtrMFS2	1846	1873	gibberellin-responsive element
PtrMFS3	439	468	cis-acting element involved in defense and stress responsiveness
PtrMFS3	1404	1433	cis-acting element involved in the abscisic acid responsiveness
PtrMFS3	1531	1561	cis-acting regulatory element root specific
PtrMFS3	1532	1561	cis-acting element involved in the abscisic acid responsiveness
PtrMFS3	1534	1560	cis-acting element involved in the abscisic acid responsiveness
PtrMFS3	1535	1560	cis-acting element involved in the abscisic acid responsiveness
PtrMFS3	1907	1936	cis-acting element involved in defense and stress responsiveness
PtrMFS4	253	280	cis-acting element involved in gibberellin-responsiveness
PtrMFS4	1892	1919	gibberellin-responsive element
PtrMFS5	435	464	cis-acting element involved in defense and stress responsiveness
PtrMFS5	648	677	cis-acting element involved in defense and stress responsiveness
PtrMFS5	1610	1636	auxin-responsive element
PtrMFS6	220	245	cis-acting element involved in the abscisic acid responsiveness
PtrMFS6	1325	1352	gibberellin-responsive element
PtrMFS6	1332	1357	cis-acting element involved in the abscisic acid responsiveness
PtrMFS6	1695	1724	cis-acting element involved in defense and stress responsiveness
PtrMFS7	661	687	cis-acting element involved in the abscisic acid responsiveness
PtrMFS7	662	687	cis-acting element involved in the abscisic acid responsiveness
PtrMFS8	30	56	cis-acting regulatory element related to meristem expression
PtrMFS8	139	164	cis-acting element involved in the abscisic acid responsiveness
PtrMFS8	606	631	cis-acting element involved in the abscisic acid responsiveness
PtrMFS8	717	742	cis-acting element involved in the abscisic acid responsiveness
PtrMFS8	739	766	gibberellin-responsive element
PtrMFS8	823	848	cis-acting element involved in the abscisic acid responsiveness
PtrMFS8	905	934	wound-responsive element
PtrMFS8	974	1000	auxin-responsive element
PtrMFS8	1212	1241	cis-acting element involved in the abscisic acid responsiveness
PtrMFS9	74	100	auxin-responsive element
PtrMFS9	412	441	cis-acting element involved in salicylic acid responsiveness
PtrMFS9	430	459	cis-acting element involved in salicylic acid responsiveness
PtrMFS9	505	531	cis-acting regulatory element related to meristem expression
PtrMFS9	569	595	cis-acting element involved in the abscisic acid responsiveness
PtrMFS9	570	595	cis-acting element involved in the abscisic acid responsiveness
PtrMFS9	723	752	cis-acting element involved in the abscisic acid responsiveness
PtrMFS9	725	751	cis-acting element involved in the abscisic acid responsiveness
PtrMFS9	726	751	cis-acting element involved in the abscisic acid responsiveness
PtrMFS9	802	829	cis-acting element involved in the abscisic acid responsiveness
PtrMFS9	809	836	cis-acting element involved in the abscisic acid responsiveness
PtrMFS9	828	855	cis-acting element involved in the abscisic acid responsiveness
PtrMFS9	992	1019	cis-acting element involved in the abscisic acid responsiveness
PtrMFS9	1035	1062	cis-acting element involved in the abscisic acid responsiveness
PtrMFS9	1526	1556	cis-acting element involved in the abscisic acid responsiveness
PtrMFS9	1529	1557	cis-acting element involved in the abscisic acid responsiveness
PtrMFS9	1530	1555	cis-acting element involved in the abscisic acid responsiveness
PtrMFS9	1761	1786	cis-acting element involved in the abscisic acid responsiveness
PtrMFS9	1810	1837	gibberellin-responsive element
PtrMFS10	456	483	cis-acting element involved in gibberellin-responsiveness
PtrMFS10	469	496	cis-acting element involved in the abscisic acid responsiveness
PtrMFS10	703	729	cis-acting regulatory element related to meristem expression
PtrMFS10	1344	1373	cis-acting element involved in the abscisic acid responsiveness
PtrMFS10	1394	1423	cis-acting element involved in defense and stress responsiveness
PtrMFS10	1501	1526	cis-acting element involved in the abscisic acid responsiveness
PtrMFS10	1533	1563	cis-acting regulatory element root specific
PtrMFS10	1534	1563	cis-acting element involved in the abscisic acid responsiveness
PtrMFS10	1536	1562	cis-acting element involved in the abscisic acid responsiveness
PtrMFS10	1537	1562	cis-acting element involved in the abscisic acid responsiveness
PtrMFS11	475	501	cis-acting element involved in the abscisic acid responsiveness
PtrMFS11	476	501	cis-acting element involved in the abscisic acid responsiveness
PtrMFS11	555	580	cis-acting element involved in the abscisic acid responsiveness
PtrMFS11	627	652	cis-acting element involved in the abscisic acid responsiveness
PtrMFS11	681	707	auxin-responsive element
PtrMFS12	275	302	gibberellin-responsive element
PtrMFS12	573	602	cis-acting element involved in defense and stress responsiveness
PtrMFS12	1488	1517	cis-acting element involved in defense and stress responsiveness
PtrMFS13	14	40	auxin-responsive element
PtrMFS13	133	158	cis-acting element involved in the abscisic acid responsiveness
PtrMFS13	227	253	cis-acting regulatory element related to meristem expression
PtrMFS13	967	992	cis-acting element involved in the abscisic acid responsiveness
PtrMFS13	1141	1170	cis-acting element involved in defense and stress responsiveness
PtrMFS13	1342	1371	cis-acting element involved in salicylic acid responsiveness
PtrMFS13	1448	1475	gibberellin-responsive element
PtrMFS14	800	826	auxin-responsive element
PtrMFS14	1835	1861	cis-acting element involved in the abscisic acid responsiveness
PtrMFS14	1836	1861	cis-acting element involved in the abscisic acid responsiveness
PtrMFS15	576	601	cis-acting element involved in the abscisic acid responsiveness
PtrMFS15	803	828	cis-acting element involved in the abscisic acid responsiveness
PtrMFS15	1670	1695	cis-acting element involved in the abscisic acid responsiveness
PtrMFS15	1814	1841	gibberellin-responsive element
PtrMFS17	122	148	auxin-responsive element
PtrMFS17	459	484	cis-acting element involved in the abscisic acid responsiveness
PtrMFS19	820	846	cis-acting regulatory element related to meristem expression
PtrMFS19	1329	1355	cis-acting regulatory element related to meristem expression
PtrMFS20	466	493	gibberellin-responsive element
PtrMFS20	1157	1186	cis-acting element involved in salicylic acid responsiveness
PtrMFS20	1547	1573	cis-acting regulatory element related to meristem expression
PtrMFS20	1582	1607	cis-acting element involved in the abscisic acid responsiveness
PtrMFS21	478	507	cis-acting element involved in salicylic acid responsiveness
PtrMFS21	586	611	cis-acting element involved in the abscisic acid responsiveness
PtrMFS21	610	635	cis-acting element involved in the abscisic acid responsiveness
PtrMFS21	1331	1356	cis-acting element involved in the abscisic acid responsiveness
PtrMFS21	1527	1552	cis-acting element involved in the abscisic acid responsiveness
PtrMFS21	1554	1583	cis-acting element involved in salicylic acid responsiveness
PtrMFS22	409	438	cis-acting element involved in defense and stress responsiveness
PtrMFS22	418	445	cis-acting element involved in the abscisic acid responsiveness
PtrMFS22	936	962	cis-acting regulatory element related to meristem expression
PtrMFS22	1297	1322	cis-acting element involved in the abscisic acid responsiveness
PtrMFS22	1593	1619	cis-acting element involved in the abscisic acid responsiveness
PtrMFS22	1594	1619	cis-acting element involved in the abscisic acid responsiveness
PtrMFS22	1666	1695	cis-acting element involved in defense and stress responsiveness
PtrMFS22	1905	1932	gibberellin-responsive element
PtrMFS23	1570	1599	cis-acting element involved in defense and stress responsiveness
PtrMFS23	1825	1852	gibberellin-responsive element
PtrMFS24	4	33	cis-acting element involved in the abscisic acid responsiveness
PtrMFS24	884	909	cis-acting element involved in the abscisic acid responsiveness
PtrMFS24	1393	1422	cis-acting element involved in salicylic acid responsiveness
PtrMFS24	1524	1553	cis-acting element involved in salicylic acid responsiveness
PtrMFS24	1560	1585	cis-acting element involved in the abscisic acid responsiveness
PtrMFS24	1842	1869	gibberellin-responsive element
PtrMFS24	1925	1952	gibberellin-responsive element
PtrMFS25	13	38	cis-acting element involved in the abscisic acid responsiveness
PtrMFS25	72	97	cis-acting element involved in the abscisic acid responsiveness
PtrMFS25	275	301	auxin-responsive element
PtrMFS25	1033	1059	auxin-responsive element
PtrMFS25	1521	1546	cis-acting element involved in the abscisic acid responsiveness
PtrMFS25	1692	1719	cis-acting element involved in gibberellin-responsiveness
PtrMFS26	468	493	cis-acting element involved in the abscisic acid responsiveness
PtrMFS26	549	574	cis-acting element involved in the abscisic acid responsiveness
PtrMFS26	554	581	cis-acting element involved in gibberellin-responsiveness
PtrMFS26	780	806	auxin-responsive element
PtrMFS27	271	296	cis-acting element involved in the abscisic acid responsiveness
PtrMFS27	977	1002	cis-acting element involved in the abscisic acid responsiveness
PtrMFS28	24	55	cis-acting element involved in salicylic acid responsiveness
PtrMFS28	187	213	cis-acting regulatory element related to meristem expression
PtrMFS28	243	270	cis-acting element involved in the abscisic acid responsiveness
PtrMFS28	693	718	cis-acting element involved in the abscisic acid responsiveness
PtrMFS28	807	832	cis-acting element involved in the abscisic acid responsiveness
PtrMFS28	1692	1721	cis-acting element involved in defense and stress responsiveness
PtrMFS29	535	562	cis-acting element involved in gibberellin-responsiveness
PtrMFS29	654	681	cis-acting element involved in gibberellin-responsiveness
PtrMFS29	1404	1433	cis-acting element involved in the abscisic acid responsiveness
PtrMFS29	1406	1431	cis-acting element involved in the abscisic acid responsiveness
PtrMFS29	1979	2008	cis-acting element involved in salicylic acid responsiveness
PtrMFS30	199	225	cis-acting regulatory element related to meristem expression
PtrMFS30	348	374	auxin-responsive element
PtrMFS30	627	656	cis-acting element involved in salicylic acid responsiveness
PtrMFS30	1109	1136	gibberellin-responsive element
PtrMFS30	1422	1451	cis-acting element involved in defense and stress responsiveness
PtrMFS30	1479	1508	cis-acting element involved in salicylic acid responsiveness
PtrMFS31	241	270	cis-acting element involved in salicylic acid responsiveness
PtrMFS31	269	298	cis-acting element involved in the abscisic acid responsiveness
PtrMFS31	271	297	cis-acting element involved in the abscisic acid responsiveness
PtrMFS31	272	297	cis-acting element involved in the abscisic acid responsiveness
PtrMFS31	414	439	cis-acting element involved in the abscisic acid responsiveness
PtrMFS31	955	981	auxin-responsive element
PtrMFS32	78	107	cis-acting element involved in defense and stress responsiveness
PtrMFS32	1115	1141	auxin-responsive element
PtrMFS32	1265	1292	gibberellin-responsive element
PtrMFS32	1301	1326	cis-acting element involved in the abscisic acid responsiveness
PtrMFS32	1349	1376	cis-acting element involved in gibberellin-responsiveness
PtrMFS32	1508	1534	cis-acting regulatory element related to meristem expression
PtrMFS32	1786	1813	gibberellin-responsive element
PtrMFS32	1860	1889	cis-acting element involved in defense and stress responsiveness
PtrMFS33	-4	21	cis-acting element involved in the abscisic acid responsiveness
PtrMFS33	834	859	cis-acting element involved in the abscisic acid responsiveness
PtrMFS33	924	953	cis-acting element involved in defense and stress responsiveness
PtrMFS33	998	1024	cis-acting element involved in the abscisic acid responsiveness
PtrMFS33	999	1024	cis-acting element involved in the abscisic acid responsiveness
PtrMFS33	1234	1260	cis-acting regulatory element related to meristem expression
PtrMFS33	1318	1347	wound-responsive element
PtrMFS33	1390	1415	cis-acting element involved in the abscisic acid responsiveness
PtrMFS34	494	519	cis-acting element involved in the abscisic acid responsiveness
PtrMFS34	597	624	cis-acting element involved in the abscisic acid responsiveness
PtrMFS34	862	893	MYB binding site involved in flavonoid biosynthetic genes regulation
PtrMFS34	1055	1084	cis-acting element involved in salicylic acid responsiveness
PtrMFS34	1113	1142	cis-acting element involved in salicylic acid responsiveness
PtrMFS34	1262	1291	cis-acting element involved in the abscisic acid responsiveness
PtrMFS34	1264	1290	cis-acting element involved in the abscisic acid responsiveness
PtrMFS34	1265	1290	cis-acting element involved in the abscisic acid responsiveness
PtrMFS34	1287	1312	cis-acting element involved in the abscisic acid responsiveness
PtrMFS34	1727	1756	cis-acting element involved in the abscisic acid responsiveness
PtrMFS34	1729	1755	cis-acting element involved in the abscisic acid responsiveness
PtrMFS34	1730	1755	cis-acting element involved in the abscisic acid responsiveness
PtrMFS34	1922	1951	cis-acting element involved in salicylic acid responsiveness
PtrMFS35	472	499	cis-acting regulatory element involved in auxin responsiveness
PtrMFS35	1279	1309	cis-acting element involved in salicylic acid responsiveness
PtrMFS35	1599	1628	cis-acting element involved in the abscisic acid responsiveness
PtrMFS35	1601	1627	cis-acting element involved in the abscisic acid responsiveness
PtrMFS35	1602	1627	cis-acting element involved in the abscisic acid responsiveness
PtrMFS36	935	965	cis-acting element involved in the abscisic acid responsiveness
PtrMFS36	942	967	cis-acting element involved in the abscisic acid responsiveness
PtrMFS36	1812	1841	cis-acting element involved in defense and stress responsiveness
PtrMFS37	454	479	cis-acting element involved in the abscisic acid responsiveness
PtrMFS37	970	996	cis-acting element involved in the abscisic acid responsiveness
PtrMFS37	971	996	cis-acting element involved in the abscisic acid responsiveness
PtrMFS37	1123	1148	cis-acting element involved in the abscisic acid responsiveness
PtrMFS37	1264	1290	cis-acting regulatory element related to meristem expression
PtrMFS38	317	344	gibberellin-responsive element
PtrMFS38	888	914	cis-acting regulatory element related to meristem expression
PtrMFS38	1056	1081	cis-acting element involved in the abscisic acid responsiveness
PtrMFS38	1460	1486	auxin-responsive element
PtrMFS38	1838	1864	auxin-responsive element
PtrMFS38	1870	1899	cis-acting element involved in salicylic acid responsiveness
PtrMFS38	1814	1839	cis-acting element involved in the abscisic acid responsiveness
PtrMFS39	99	130	MYB binding site involved in flavonoid biosynthetic genes regulation
PtrMFS39	188	217	cis-acting element involved in defense and stress responsiveness
PtrMFS39	134	163	cis-acting element involved in salicylic acid responsiveness
PtrMFS39	941	968	gibberellin-responsive element
PtrMFS39	1767	1792	cis-acting element involved in the abscisic acid responsiveness
PtrMFS39	1931	1956	cis-acting element involved in the abscisic acid responsiveness
PtrMFS40	618	643	cis-acting element involved in the abscisic acid responsiveness
PtrMFS40	1146	1176.5	MYB binding site involved in flavonoid biosynthetic genes regulation
PtrMFS40	1179	1208	cis-acting element involved in salicylic acid responsiveness
PtrMFS40	1239	1268	cis-acting element involved in defense and stress responsiveness
PtrMFS40	1299	1326	cis-acting regulatory element involved in auxin responsiveness
PtrMFS40	1757	1786	cis-acting element involved in salicylic acid responsiveness
PtrMFS41	560	591	MYB binding site involved in flavonoid biosynthetic genes regulation
PtrMFS41	1155	1182	cis-acting regulatory element involved in auxin responsiveness
